# Supplementary material for: The complex character of photosynthesis in cucumber fruit
Source: J Exp Bot. 2017 Mar 27;68(7):1625–37. doi: 10.1093/jxb/erx034 (PMC5441898; doi:10.1093/jxb/erx034)
Supplement: Supplementary Data [file erx034_Supplementary_Data.zip]

Archive with 1 entries (1 files):
- supplementary_figures_S1_S12_Table_S1.pdf
